# Supplementary material for: Physiological health of wintering glaucous-winged gulls in coastal British Columbia
Source: Conserv Physiol. 2025 Jul 7;13(1):coaf048. doi: 10.1093/conphys/coaf048 (PMC12234122; doi:10.1093/conphys/coaf048)
Supplement: Web_Material_coaf048 [file web_material_coaf048.zip]

Archive with 1 entries (1 files):
- Supp_Tables_Figs_and_Captions.pdf
